# Supplementary material for: Comprehensive Analysis of the SUV Gene Family in Allopolyploid Brassica napus and Its Diploid Ancestors
Source: Genes (Basel). 2021 Nov 23;12(12):1848. doi: 10.3390/genes12121848 (PMC8701781; doi:10.3390/genes12121848)
Supplement: Supplementary file 1 [file genes-12-01848-s001.zip]

Archive with 1 entries (1 files):
- genes-1474933-supplementary.rar
